# Supplementary material for: Multimorbidity and major adverse cardiovascular events in antipsychotic users: Time-to-event prediction by explainable machine learning
Source: iScience. 2026 Apr 3;29(5):115586. doi: 10.1016/j.isci.2026.115586 (PMC13127323; doi:10.1016/j.isci.2026.115586)
Supplement: Table S5. Antipsychotics and other drug use distribution (days) [file mmc2.xlsx]

## Sheet: Sheet1
Antipsychotics and other drug use distribution (days)
Other drugs (%)		Training cohort	Testing cohort
Antibacterial drugs
No use		8,400 (45·7)	3,630 (46·1)
Less than 90 days		9,777 (53·1)	4,152 (52·7)
Longer than 90 days		222 (1·2)	91 (1·2)
Drug used in diabetes
No use		15,129 (82·2)	6,434 (80·6)
Less than 90 days		762 (4·2)	322 (4·2)
Longer than 90 days		2,509 (13·6)	1,118 (14·2)
Antidepressant drugs
No use		11,193 (60·8)	4,784 (60·8)
Less than 90 days		3,378 (18·4)	1,457 (18·5)
Longer than 90 days		3,829 (20·8)	1,633 (20·7)
Corticosteroids
No use		12,888 (70·0)	5,559 (70·6)
Less than 90 days		5,068 (27·6)	2,122 (26·9)
Longer than 90 days		443 (2·4)	193 (2·5)
Antiviral drugs
No use		16,586 (90·1)	7,143 (90·7)
Less than 90 days		1,049 (5·7)	398 (5·1)
Longer than 90 days		765 (4·2)	333 (4·2)
β-adrenoceptor blocking drugs
No use		15,081 (82·0)	6,438 (81·8)
Less than 90 days		1,189 (6·4)	452 (5·7)
Longer than 90 days		2,509 (13·6)	984 (12·5)
Antiplatelet drugs
No use		17,092 (92·9)	7,330 (93·1)
Less than 90 days		441 (2·4)	183 (2·3)
Longer than 90 days		867 (4·7)	361 (4·6)
Anti-arrhythmic drugs
No use		18,000 (97·8)	7,678 (97·5)
Less than 90 days		372 (2·0)	185 (2·4)
Longer than 90 days		28 (0·2)	11 (0·1)
Antianginal drugs
No use		13,719 (74·6)	5,835 (74·1)
Less than 90 days		1,273 (6·9)	577 (7·3)
Longer than 90 days		3,408 (18·5)	1,462 (18·6)
Drugs used in hypertension and heart failure
No use		15,837 (86·1)	6,745 (85·7)
Less than 90 days		562 (3·0)	253 (3·2)
Longer than 90 days		2,001 (10·9)	876 (11·1)
Diuretics
No use		14,799 (80·4)	6,344 (80·6)
Less than 90 days		2,339 (12·7)	991 (12·6)
Longer than 90 days		1,262 (6·9)	539 (6·8)
Lipid regulating drugs
No use		16,075 (87·4)	6,840 (86·9)
Less than 90 days		355 (1·9)	143 (1·8)
Longer than 90 days		1,970 (10·7)	891 (11·3)
Anticoagulants and protamine
No use		18,039 (98·0)	7,742 (98·4)
Less than 90 days		204 (1·1)	66 (0·8)
Longer than 90 days		157 (0·9)	66 (0·8)
Drugs affecting the immune response
No use		18,152 (98·7)	7,763 (98·6)
Less than 90 days		111 (0·6)	56 (0·7)
Longer than 90 days		137 (0·7)	54 (0·7)
Immunoglobulins
No use		18,399 (100·0)	7,873 (100·0)
Less than 90 days		1 (0·0)	1 (0·0)
Longer than 90 days		0 (0·0)	0 (0·0)
Cytotoxic drugs
No use		18,400 (100·0)	7,873 (100·0)
Less than 90 days		0 (0·0)	1 (0·0)
Longer than 90 days		0 (0·0)	0 (0·0)
Cough preparations
No use		18,399 (100·0)	7,874 (100·0)
Less than 90 days		1 (0·0)	0 (0·0)
Longer than 90 days		0 (0·0)	0 (0·0)
Amisulpride
No use		18,282 (99·4)	7,822 (99·3)
Less than 90 days		111 (0·6)	49 (0·7)
Longer than 90 days		7 (0·0)	3 (0·0)
Aripiprazole
No use		18,153 (98·7)	7,769 (98·7)
Less than 90 days		238 (1·3)	98 (1·2)
Longer than 90 days		9 (0·0)	7 (0·1)
Asenapine
No use		18,400 (100·0)	7,874 (100·0)
Less than 90 days		0 (0·0)	0 (0·0)
Longer than 90 days		0 (0·0)	0 (0·0)
Brexpiprazole
No use		18,386 (99·9)	7,866 (99·9)
Less than 90 days		14 (0·1)	8 (0·1)
Longer than 90 days		0 (0·0)	0 (0·0)
Chlorpromazine
No use		16,503 (89·7)	7,040 (89·4)
Less than 90 days		1,848 (10·0)	805 (10·2)
Longer than 90 days		49 (0·3)	29 (0·4)
Clozapine
No use		18,390 (100·0)	7,867 (99·9)
Less than 90 days		8 (0·0)	7 (0·1)
Longer than 90 days		2 (0·0)	0 (0·0)
Flupenthixol
No use		18,218 (99·0)	7,786 (98·9)
Less than 90 days		174 (1·0)	82 (1·0)
Longer than 90 days		8 (0·0)	6 (0·1)
Fluphenazine
No use		18,392 (100·0)	7,873 (100·0)
Less than 90 days		6 (0·0)	1 (0·0)
Longer than 90 days		2 (0·0)	0 (0·0)
Haloperidol
No use		8,538 (46·4)	3,639 (46·2)
Less than 90 days		9,441 (51·3)	4,079 (51·8)
Longer than 90 days		421 (2·3)	156 (2·0)
Lurasidone
No use		18,394 (100·0)	7,871 (100·0)
Less than 90 days		6 (0·0)	3 (0·0)
Longer than 90 days		0 (0·0)	0 (0·0)
Molindone
No use		18,400 (100·0)	7,874 (100·0)
Less than 90 days		0 (0·0)	0 (0·0)
Longer than 90 days		0 (0·0)	0 (0·0)
Olanzapine
No use		18,045 (98·1)	7,732 (98·2)
Less than 90 days		336 (1·8)	133 (1·7)
Longer than 90 days		19 (0·1)	9 (0·1)
Paliperidone
No use		18,386 (99·9)	7,869 (100·0)
Less than 90 days		13 (0·1)	4 (0·0)
Longer than 90 days		1 (0·0)	1 (0·0)
Pericyazine
No use		18,379 (99·9)	7,864 (99·9)
Less than 90 days		20 (0·1)	10 (0·1)
Longer than 90 days		1 (0·0)	0 (0·0)
Perphenazine
No use		18,288 (99·4)	7,833 (99·5)
Less than 90 days		108 (0·6)	40 (0·5)
Longer than 90 days		4 (0·0)	1 (0·0)
Pimozide
No use		18,398 (100·0)	7,873 (100·0)
Less than 90 days		2 (0·0)	1 (0·0)
Longer than 90 days		0 (0·0)	0 (0·0)
Quetiapine
No use		15,030 (81·7)	6,439 (81·8)
Less than 90 days		3,139 (17·0)	1,320 (16·7)
Longer than 90 days		231 (1·3)	115 (1·5)
Risperidone
No use		17,157 (93·2)	7,332 (93·1)
Less than 90 days		1,209 (6·6)	527 (6·7)
Longer than 90 days		34 (0·2)	15 (0·2)
Sertindole
No use		18,398 (100·0)	7,874 (100·0)
Less than 90 days		2 (0·0)	0 (0·0)
Longer than 90 days		0 (0·0)	0 (0·0)
Sulpiride
No use		17,615 (95·7)	7,528 (95·6)
Less than 90 days		747 (4·1)	332 (4·2)
Longer than 90 days		38 (0·2)	14 (0·2)
Thioridazine
No use		18,372 (99·8)	7,866 (99·9)
Less than 90 days		26 (0·2)	8 (0·1)
Longer than 90 days		2 (0·0)	0 (0·0)
Thiothixene
No use		18,400 (100·0)	7,873 (100·0)
Less than 90 days		0 (0·0)	1 (0·0)
Longer than 90 days		0 (0·0)	0 (0·0)
Trifluoperazine
No use		18,023 (98·0)	7,720 (98·0)
Less than 90 days		367 (1·9)	149 (1·9)
Longer than 90 days		10 (0·1)	5 (0·1)
Ziprasidone
No use		18,384 (99·9)	7,873 (100·0)
Less than 90 days		16 (0·1)	1 (0·0)
Longer than 90 days		0 (0·0)	0 (0·0)
Zuclopenthixol
No use		18,387 (100·0)	7,868 (99·9)
Less than 90 days		13 (0·0)	6 (0·1)
Longer than 90 days		0 (0·0)	0 (0·0)
